# Supplementary material for: The Balance between Hydrophobicity/Aromaticity and Positively Charged Residues May Influence the Cell Penetration Ability
Source: Pharmaceutics. 2023 Apr 18;15(4):1267. doi: 10.3390/pharmaceutics15041267 (PMC10146604; doi:10.3390/pharmaceutics15041267)
Supplement: Supplementary file 1 [file pharmaceutics-15-01267-s001.zip]

Archive with 1 entries (1 files):
- pharmaceutics-2316275-supplementary.pdf
